# Supplementary material for: Bartonella Endocarditis in Spain: Case Reports of 21 Cases
Source: Pathogens. 2022 May 10;11(5):561. doi: 10.3390/pathogens11050561 (PMC9143151; doi:10.3390/pathogens11050561)
Supplement: Supplementary file 1 [file pathogens-11-00561-s001.zip]

Archive with 1 entries (1 files):
- pathogens-1686710-supplementary.pdf
